# Supplementary material for: Design, Synthesis, and Nematocidal Evaluation of Waltherione A Derivatives: Leveraging a Structural Simplification Strategy
Source: Int J Mol Sci. 2024 Aug 25;25(17):9209. doi: 10.3390/ijms25179209 (PMC11394673; doi:10.3390/ijms25179209)
Supplement: Supplementary file 1 [file ijms-25-09209-s001.zip]

Archive with 1 entries (1 files):
- ijms-3155996-supplementary.pdf
